# Supplementary material for: CMSV: Long-Read-Based Structural Variation Detection Through a CNN–Mamba Model
Source: Genes (Basel). 2026 May 30;17(6):633. doi: 10.3390/genes17060633 (PMC13300244; doi:10.3390/genes17060633)
Supplement: Supplementary file 1 [file genes-17-00633-s001.zip]

Archive with 1 entries (1 files):
- genes-4337649-supplementary.pdf
